# Supplementary material for: Exploring Genomic Regions Associated with Fruit Traits in Pepper: Insights from Multiple GWAS Models
Source: Int J Mol Sci. 2024 Nov 4;25(21):11836. doi: 10.3390/ijms252111836 (PMC11546569; doi:10.3390/ijms252111836)
Supplement: Supplementary file 1 [file ijms-25-11836-s001.zip]

Archive with 3 entries (3 files):
- Supplementary Figures.pdf
- Supplemenatry Table S1.xlsx
- Supplementary Table S2.xlsx
