# Supplementary material for: Exploring Genomic Regions Associated with Fruit Traits in Pepper: Insights from Multiple GWAS Models
Source: Int J Mol Sci. 2024 Nov 4;25(21):11836. doi: 10.3390/ijms252111836 (PMC11546569; doi:10.3390/ijms252111836)
Supplement: Supplementary file 1 [file ijms-25-11836-s001.zip › Supplemenatry Table S1.xlsx]

## Sheet: Tables title 
Supplementary Table S1: List of identified SNPs associated with fruit-related traits using multiple GWAS models.

## Sheet: Fruit length
SNP	Chr	Pos	P.value	Models	Gene description	Note
S07_99976875	7	99976875	4.52487e-05	MLMM	ABC1 atypical kinase-like domain-containing protein
S04_143118	4	143118	3.20728e-05	MLM	Acylamino-acid-releasing enzyme
S04_143047	4	143047	4.58678e-05	MLM	Acylamino-acid-releasing enzyme
S03_17466439	3	17466439	3.63038e-05	MLM	acylaminoacyl-peptidase
S01_210187405	1	210187405	4.60958e-05	Blink	Agenet domain-containing protein
S10_105444410	10	105444410	3.01984e-07	MLM	Alanine--glyoxylate aminotransferase 2-like protein 2, mitochondrial
S10_105444410	10	105444410	3.03318e-06	MLMM	Alanine--glyoxylate aminotransferase 2-like protein 2, mitochondrial
S10_165832202	10	165832202	1.05082e-05	MLM	B3 domain-containing transcription repressor VAL2
S08_131166394	8	131166394	4.69654e-05	MLM	Beta-adaptin-like protein A
S02_161043137	2	161043137	7.60817e-08	FarmCPU	BTB/POZ domain-containing protein
S02_161043137	2	161043137	2.27997e-06	MLM	BTB/POZ domain-containing protein
S11_265848301	11	265848301	6.40103e-05	MLM	Disease resistance RPP13-like protein 1	Very close (Downstream)
S11_265848308	11	265848308	6.40103e-05	MLM	Disease resistance RPP13-like protein 2	Very close (Downstream)
S11_265848341	11	265848341	8.29378e-05	MLM	Disease resistance RPP13-like protein 3	Very close (Downstream)
S11_265848386	11	265848386	5.90338e-05	MLM	Disease resistance RPP13-like protein 4	Very close (Downstream)
S01_49594534	1	49594534	4.89537e-05	MLM	DNA polymerase delta small subunit
S06_225174801	6	225174801	1.6542e-05	FarmCPU	DUF674 domain-containing protein
S06_225174757	6	225174757	1.77192e-05	FarmCPU	DUF674 domain-containing protein
S12_5522358	12	5522358	7.53866e-05	MLMM	Endoplasmic reticulum oxidoreductin-2	Very close (Downstream)
S02_168111950	2	168111950	1.39852e-05	MLM	ENODL21
S02_168111969	2	168111969	1.39852e-05	MLM	ENODL22
S02_157086751	2	157086751	6.05413e-05	MLM	Eukaryotic translation initiation factor 5
S02_157086752	2	157086752	6.41909e-05	Blink	Eukaryotic translation initiation factor 5
S02_157086752	2	157086752	6.05413e-05	MLM	Eukaryotic translation initiation factor 6
S08_137084149	8	137084149	7.55025e-05	MLM	Exportin-2 C-terminal domain-containing protein	Very close (Upstream)
S03_277572673	3	277572673	3.74945e-07	FarmCPU	Glycosyltransferase 61 catalytic domain-containing protein
S07_25964713	7	25964713	2.31478e-08	MLMM	Intergenic
S07_188368831	7	188368831	6.48879e-07	FarmCPU	Intergenic
S07_25964713	7	25964713	2.01852e-06	MLM	Intergenic
S12_6903963	12	6903963	4.36452e-06	FarmCPU	Intergenic
S05_42861055	5	42861055	2.7593e-05	FarmCPU	Intergenic
S05_81921145	5	81921145	3.33833e-05	MLM	Intergenic
S11_211804816	11	211804816	2.53377e-09	FarmCPU	Intergenic
S01_18793990	1	18793990	1.21415e-08	MLMM	Intergenic
S07_212533127	7	212533127	5.01659e-07	MLM	Intergenic
S01_18793990	1	18793990	7.23281e-07	Blink	Intergenic
S10_221822851	10	221822851	1.40706e-06	FarmCPU	Intergenic
S01_18793990	1	18793990	3.75718e-06	MLM	Intergenic
S10_226571502	10	226571502	5.8894e-06	MLMM	Intergenic
S10_87918923	10	87918923	2.03759e-05	MLM	Intergenic
S01_18793990	1	18793990	2.69916e-05	FarmCPU	Intergenic
S11_226889709	11	226889709	2.86859e-05	Blink	Intergenic
S04_8751453	4	8751453	3.7571e-05	FarmCPU	Intergenic
S04_8751416	4	8751416	3.7571e-05	FarmCPU	Intergenic
S10_112643127	10	112643127	4.98931e-05	MLMM	Intergenic
S02_138465969	2	138465969	7.42173e-05	MLMM	Intergenic
S04_224249795	4	224249795	8.79784e-05	MLM	Intergenic
S04_8751416	4	8751416	8.87564e-05	Blink	Intergenic
S04_8751453	4	8751453	8.87564e-05	Blink	Intergenic
S11_243264087	11	243264087	9.19142e-05	FarmCPU	Intergenic
S03_282615215	3	282615215	3.14051e-05	MLMM	Mediator of RNA polymerase II transcription subunit 6
S03_282615360	3	282615360	1.35436e-10	FarmCPU	Mediator of RNA polymerase II transcription subunit 7
S03_282615360	3	282615360	1.33721e-05	MLMM	Mediator of RNA polymerase II transcription subunit 8
S07_238968386	7	238968386	2.32808e-12	Blink	NB-ARC domain-containing protein	Very close (Upstream)
S07_238968386	7	238968386	1.93563e-11	FarmCPU	NB-ARC domain-containing protein	Very close (Upstream)
S07_238968386	7	238968386	1.54675e-09	MLMM	NB-ARC domain-containing protein	Very close (Upstream)
S07_238968386	7	238968386	9.29661e-07	MLM	NB-ARC domain-containing protein	Very close (Upstream)
S02_159486421	2	159486421	8.08314e-06	Blink	NB-ARC domain-containing protein	Very close (Upstream)
S11_259334737	11	259334737	9.65152e-05	MLM	Nucleobase-ascorbate transporter 12
S10_81962363	10	81962363	6.73241e-07	MLMM	Pentatricopeptide repeat-containing protein At1g62350-like
S10_81962363	10	81962363	2.44866e-06	MLM	Pentatricopeptide repeat-containing protein At1g62350-like
S10_81962346	10	81962346	2.75325e-05	MLM	Pentatricopeptide repeat-containing protein At1g62350-like
S03_31420472	3	31420472	2.0756e-05	MLM	Pentatricopeptide repeat-containing protein, chloroplastic
S02_138448507	2	138448507	5.83077e-06	MLMM	Peptidyl-tRNA hydrolase, mitochondrial	Very close (Downstream)
S02_138448969	2	138448969	8.10694e-05	MLMM	Peptidyl-tRNA hydrolase, mitochondrial	Very close (Downstream)
S03_9156222	3	9156222	8.11065e-05	MLM	PHD finger protein ING1,Chaperonin CPN60-2, mitochondrial	Very close (Upstream),Very close (Downstream)
S07_240926377	7	240926377	9.59051e-08	FarmCPU	Phosphoenolpyruvate carboxylase 2
S07_240926377	7	240926377	7.73404e-07	MLM	Phosphoenolpyruvate carboxylase 2
S05_23626695	5	23626695	6.34101e-05	Blink	Pre-mRNA-processing protein 40C
S05_238395156	5	238395156	2.34257e-05	MLM	Proteasome subunit beta type-5
S02_152866026	2	152866026	8.25144e-05	MLMM	Protein GRIP
S02_158455020	2	158455020	4.809e-05	MLMM	Protein kinase domain-containing protein	Very close (Upstream)
S02_158455020	2	158455020	6.1826e-05	Blink	Protein kinase domain-containing protein	Very close (Upstream)
S03_263987368	3	263987368	2.2152e-07	FarmCPU	Protein NBR1 homolog
S01_304887691	1	304887691	2.20274e-07	FarmCPU	Protein transport protein sec16
S03_1849591	3	1849591	1.74538e-05	MLM	Protein transport protein SEC23
S05_567627	5	567627	1.29259e-05	Blink	Protochlorophyllide-dependent translocon component 52, chloroplastic
S09_71065867	9	71065867	3.1464e-05	FarmCPU	putative aldo-keto reductase 2
S03_8074443	3	8074443	2.96065e-05	FarmCPU	putative pectate lyase 9
S01_195710201	1	195710201	2.24022e-05	MLM	putative WRKY transcription factor 69
S10_173037872	10	173037872	1.12622e-08	FarmCPU	Receptor-like protein 12
S05_3029975	5	3029975	8.57356e-05	MLMM	Serine aminopeptidase S33 domain-containing protein
S02_154077007	2	154077007	3.19748e-05	MLM	Transcription initiation factor TFIID subunit 14b
S07_240937887	7	240937887	3.86333e-05	MLM	UDP-N-acetylglucosamine 1-carboxyvinyltransferase
S10_124722409	10	124722409	9.12202e-07	MLM	Uncharacterized protein	Very close (Upstream)
S10_124690681	10	124690681	3.26635e-06	MLM	Uncharacterized protein	Very close (Upstream)
S11_20426391	11	20426391	3.29707e-05	FarmCPU	Uncharacterized protein	Very close (Downstream)
S12_9736128	12	9736128	8.77836e-05	Blink	Uncharacterized protein
S05_57952470	5	57952470	9.11853e-05	FarmCPU	Vesicle transport protein

## Sheet: Fruit width
SNP	Chr	Pos	P.value	Models	Models	Note
S08_124366255	8	124366255	1.87018e-05	MLM	(+)-neomenthol dehydrogenase	Downstream (very close)
S08_124366255	8	124366255	1.87018e-05	MLM	(+)-neomenthol dehydrogenase	Downstream (very close)
S08_124366274	8	124366274	3.29085e-05	MLMM	(+)-neomenthol dehydrogenase	Downstream (very close)
S08_124366274	8	124366274	5.4163e-05	MLM	(+)-neomenthol dehydrogenase	Downstream (very close)
S08_124366279	8	124366279	3.29085e-05	MLMM	(+)-neomenthol dehydrogenase	Downstream (very close)
S08_124366279	8	124366279	5.4163e-05	MLM	(+)-neomenthol dehydrogenase	Downstream (very close)
S11_246196612	11	246196612	5.64062e-08	MLMM	AB hydrolase-1 domain-containing protein
S11_246196612	11	246196612	6.98713e-07	Blink	AB hydrolase-1 domain-containing protein
S11_246196612	11	246196612	1.59012e-06	MLM	AB hydrolase-1 domain-containing protein
S11_246196612	11	246196612	2.27467e-05	FarmCPU	AB hydrolase-1 domain-containing protein
S10_173068502	10	173068502	6.61773e-06	FarmCPU	Ammonium transporter 2 member 2
S04_121266310	4	121266310	3.83197e-06	FarmCPU	ATP-dependent zinc metalloprotease FtsH
S04_121266310	4	121266310	6.0458e-06	Blink	ATP-dependent zinc metalloprotease FtsH
S04_121266310	4	121266310	1.55608e-05	MLM	ATP-dependent zinc metalloprotease FtsH
S08_126519985	8	126519985	2.57339e-07	MLMM	BAG domain-containing protein
S08_126519985	8	126519985	5.94114e-06	MLM	BAG domain-containing protein
S10_228553040	10	228553040	8.63711e-08	Blink	Bifunctional protein FolD 2
S02_167970112	2	167970112	2.81218e-05	FarmCPU	E3 ubiquitin-protein ligase RGLG1
S01_56406344	1	56406344	1.45469e-05	FarmCPU	E3 ubiquitin-protein ligase UPL6
S03_278173729	3	278173729	4.36836e-05	MLMM	Histidine--tRNA ligase
S03_257466169	3	257466169	3.30754e-05	Blink	Homeobox-leucine zipper protein HDG11
S02_107871681	2	107871681	1.24303e-05	FarmCPU	Intergenic
S05_119598662	5	119598662	1.0248e-05	FarmCPU	Intergenic
S02_153759683	2	153759683	2.44492e-06	FarmCPU	Intergenic
S07_192838307	7	192838307	4.04936e-06	FarmCPU	Intergenic
S05_194430634	5	194430634	6.20132e-06	FarmCPU	Intergenic
S06_228801169	6	228801169	6.14446e-05	Blink	Intergenic
S08_1476804	8	1476804	5.6016e-06	FarmCPU	Intergenic
S04_233169896	4	233169896	1.04777e-10	FarmCPU	Intergenic
S04_233169896	4	233169896	1.79459e-09	Blink	Intergenic
S09_270412765	9	270412765	1.64343e-05	MLM	Intergenic
S09_270412789	9	270412789	8.58452e-06	MLM	Intergenic
S12_72518598	12	72518598	3.70892e-05	MLM	J domain-containing protein
S12_72518598	12	72518598	9.85901e-05	MLMM	J domain-containing protein
S12_72518643	12	72518643	3.32798e-05	MLM	J domain-containing protein
S12_72518643	12	72518643	8.51894e-05	MLMM	J domain-containing protein
S02_165138977	2	165138977	1.41052e-06	FarmCPU	NADH dehydrogenase [ubiquinone] flavoprotein 1, mitochondrial
S02_165138977	2	165138977	7.22739e-05	Blink	NADH dehydrogenase [ubiquinone] flavoprotein 1, mitochondrial
S01_55112998	1	55112998	2.65684e-07	FarmCPU	NB-ARC domain-containing protein
S10_233019566	10	233019566	2.07216e-06	FarmCPU	Non-structural maintenance of chromosomes element 4-like protein A
S11_14673997	11	14673997	3.05083e-05	MLM	Nucleolar protein 14
S11_14673997	11	14673997	5.48392e-05	FarmCPU	Nucleolar protein 14
S04_180132999	4	180132999	1.16916e-05	MLM	Pentatricopeptide repeat-containing protein	upstream (very close)
S03_10554039	3	10554039	4.79348e-05	FarmCPU	Peroxygenase
S12_246065881	12	246065881	2.06416e-05	FarmCPU	putative magnesium transporter NIPA4
S12_23139281	12	23139281	6.72927e-05	MLM	putative pectinesterase/pectinesterase inhibitor 32
S11_230838820	11	230838820	6.34815e-06	Blink	Putative pentatricopeptide repeat-containing protein
S10_226033753	10	226033753	7.17147e-05	MLM	Sarcoplasmic/endoplasmic reticulum calcium ATPase 3
S12_180449953	12	180449953	7.34049e-05	MLM	Sulfite exporter TauE/SafE family protein 3-like
S03_217432070	3	217432070	6.78349e-06	MLM	Transcription factor PCF2
S03_217432070	3	217432070	4.55087e-05	MLMM	Transcription factor PCF3
S06_1039786	6	1039786	9.1805e-05	MLMM	Uncharacterized protein
S03_260732564	3	260732564	2.27197e-07	Blink	Uncharacterized protein
S03_260732564	3	260732564	8.6776e-05	FarmCPU	Uncharacterized protein
S04_28350549	4	28350549	5.21061e-05	MLM	Vacuolar protein sorting-associated protein 8 central domain-containing protein

## Sheet: Fruit weight
SNP	Chr	Pos	P.value	Model	Gene description	Note
S06_197169464	6	197169464	5.81615e-09	Blink	18 kDa seed maturation protein	very close (downstream)
S06_197169464	6	197169464	2.47962e-05	FarmCPU	19 kDa seed maturation protein	very close (downstream)
S06_197169464	6	197169464	2.38483e-05	MLM	20 kDa seed maturation protein	very close (downstream)
S06_197169464	6	197169464	1.59556e-09	MLMM	21 kDa seed maturation protein	very close (downstream)
S10_217430668	10	217430668	6.81011e-10	Blink	ABC transporter F family member 4
S10_217430668	10	217430668	1.12909e-07	FarmCPU	ABC transporter F family member 5
S10_217430668	10	217430668	3.0027e-07	MLMM	ABC transporter F family member 6
S11_16194037	11	16194037	8.96937e-05	MLM	Cytokinesis protein sepA-like
S12_25680491	12	25680491	4.89467e-09	Blink	Diphosphomevalonate decarboxylase
S10_231729482	10	231729482	7.75149e-07	FarmCPU	L-galactono-1,4-lactone dehydrogenase, mitochondrial	very close (upstream)
S01_18308379	1	18308379	2.75228e-06	FarmCPU	Protein NRT1/ PTR FAMILY 7.3
S03_274011164	3	274011164	2.32247e-05	MLM	putative cyclic nucleotide-gated ion channel 9
S01_195688472	1	195688472	8.93634e-05	MLM	putative WRKY transcription factor 69	very close (downstream)
S12_238461338	12	238461338	6.31663e-05	MLM	RING-type E3 ubiquitin transferase
S06_233976320	6	233976320	3.34821e-05	FarmCPU	UDP-D-apiose/UDP-D-xylose synthase 2	very close (upstream)
S08_124366255	8	124366255	4.47109e-07	FarmCPU	(+)-neomenthol dehydrogenase	very close (downstream)
S11_246196612	11	246196612	7.51767e-05	FarmCPU	AB hydrolase-1 domain-containing protein
S06_171150864	6	171150864	6.38405e-05	MLM	Bifunctional inhibitor/plant lipid transfer protein/seed storage helical domain-containing protein
S06_171150864	6	171150864	2.47205e-07	MLMM	Bifunctional inhibitor/plant lipid transfer protein/seed storage helical domain-containing protein
S08_140318848	8	140318848	7.3241e-06	FarmCPU	DNA-damage-repair/toleration protein
S04_224890740	4	224890740	1.73939e-06	MLMM	DOG1 domain-containing protein	very close (upstream)
S04_238056634	4	238056634	5.02871e-08	Blink	Endoplasmin-like protein	very close (upstream)
S12_18172101	12	18172101	7.66285e-06	Blink	F-box associated domain-containing protein
S04_210959780	4	210959780	2.06217e-05	Blink	INO80 complex subunit B-like conserved region domain-containing protein	very close (downstream)
S04_233169896	4	233169896	1.03334e-08	Blink	Intergenic
S03_273783072	3	273783072	3.63855e-08	Blink	Intergenic
S10_232674679	10	232674679	1.75816e-07	Blink	Intergenic
S06_178007223	6	178007223	6.20205e-07	Blink	Intergenic
S06_178007223	6	178007223	3.92584e-10	FarmCPU	Intergenic
S09_261581486	9	261581486	5.13323e-10	FarmCPU	Intergenic
S04_233169896	4	233169896	2.7553e-06	FarmCPU	Intergenic
S10_232674716	10	232674716	3.59094e-06	FarmCPU	Intergenic
S01_86044423	1	86044423	1.36303e-05	FarmCPU	Intergenic
S03_273783072	3	273783072	1.50626e-05	FarmCPU	Intergenic
S07_140242168	7	140242168	5.67915e-05	FarmCPU	Intergenic
S04_3419518	4	3419518	9.01238e-05	FarmCPU	Intergenic
S06_178007223	6	178007223	6.70414e-06	MLM	Intergenic
S10_232674679	10	232674679	3.32206e-05	MLM	Intergenic
S09_261581486	9	261581486	4.1603e-05	MLM	Intergenic
S10_232674716	10	232674716	4.46578e-05	MLM	Intergenic
S04_233169896	4	233169896	5.82041e-05	MLM	Intergenic
S09_261581486	9	261581486	6.11976e-10	MLMM	Intergenic
S06_178007223	6	178007223	4.62999e-07	MLMM	Intergenic
S12_34617378	12	34617378	3.1171e-05	MLMM	Intergenic
S01_254948191	1	254948191	3.91845e-05	FarmCPU	Leucine-rich repeat-containing N-terminal plant-type domain-containing protein	very close (downstream)
S10_216109664	10	216109664	5.0956e-07	Blink	Mon2/Sec7/BIG1-like dimerisation and cyclophilin-binding domain-containing protein
S10_216109664	10	216109664	8.65199e-05	MLM	Mon2/Sec7/BIG1-like dimerisation and cyclophilin-binding domain-containing protein
S02_130880502	2	130880502	2.41322e-05	Blink	NB-ARC domain-containing protein
S10_233019584	10	233019584	3.80217e-05	MLM	Non-structural maintenance of chromosomes element 4-like protein A
S10_233019566	10	233019566	7.03214e-05	MLM	Non-structural maintenance of chromosomes element 4-like protein A
S10_233019584	10	233019584	1.26102e-05	MLMM	Non-structural maintenance of chromosomes element 4-like protein A
S11_14673997	11	14673997	5.27723e-05	MLM	Nucleolar protein 14
S02_136077277	2	136077277	2.68921e-10	Blink	O-fucosyltransferase 8 [Source:Projected from Arabidopsis thaliana (AT1G29200) UniProtKB/Swiss-Prot;Acc:F4HZX7]
S02_136077277	2	136077277	2.71968e-05	MLM	O-fucosyltransferase 8 [Source:Projected from Arabidopsis thaliana (AT1G29200) UniProtKB/Swiss-Prot;Acc:F4HZX7]
S03_278380635	3	278380635	5.97982e-05	MLM	Peptidase M16 C-terminal domain-containing protein,Uncharacterized protein	very close (downstream),very close (upstream)
S03_278380635	3	278380635	9.53834e-05	MLMM	Peptidase M16 C-terminal domain-containing protein,Uncharacterized protein	very close (downstream),very close (upstream)
S03_138369986	3	138369986	2.29854e-06	Blink	Protein CHROMATIN REMODELING 8
S06_25632074	6	25632074	1.39821e-05	FarmCPU	Pumilio-like protein 1
S01_195404225	1	195404225	2.5508e-08	Blink	putative L-cysteine desulfhydrase 2
S11_230838820	11	230838820	3.69243e-10	Blink	putative pentatricopeptide repeat-containing protein
S08_141417312	8	141417312	1.69865e-05	FarmCPU	Receptor-like cytosolic serine/threonine-protein kinase RBK2
S03_277945495	3	277945495	3.74754e-05	MLM	Small ribosomal subunit protein mS35 mitochondrial conserved domain-containing protein	very close (upstream)
S10_231314417	10	231314417	1.16842e-06	Blink	Uncharacterized protein

## Sheet: FWthickness
SNP	Chr	Pos	P.value	Models	Gene description	Note
S06_197169464	6	197169464	1.13766e-07	Blink	18 kDa seed maturation protein
S06_197169464	6	197169464	2.34165e-07	FarmCPU	18 kDa seed maturation protein
S06_197169464	6	197169464	8.94455e-05	MLM	19 kDa seed maturation protein
S11_246196612	11	246196612	8.11771e-05	MLM	AB hydrolase-1 domain-containing protein
S09_262305652	9	262305652	4.43475e-05	Blink	Arf-GAP domain-containing protein
S06_184463863	6	184463863	3.14993e-05	FarmCPU	C2 domain-containing protein
S06_92643241	6	92643241	1.53648e-05	Blink	Chromosome transmission fidelity protein 8 homolog
S02_159142372	2	159142372	4.32595e-05	Blink	Cysteine desulfurase, mitochondrial
S12_242888277	12	242888277	2.25906e-05	FarmCPU	Disease resistance protein At1g50180
S12_242888277	12	242888277	3.14435e-05	MLM	Disease resistance protein At1g50181
S12_242888277	12	242888277	4.6609e-05	MLMM	Disease resistance protein At1g50182
S11_265716035	11	265716035	4.67872e-07	FarmCPU	Disease resistance protein At3g14460
S05_180422718	5	180422718	5.41688e-05	Blink	Fe2OG dioxygenase domain-containing protein	Very close to downstream
S05_180422776	5	180422776	5.41688e-05	Blink	Fe2OG dioxygenase domain-containing protein	Very close to downstream
S07_245029775	7	245029775	1.54405e-05	Blink	Formin-like protein 5	Very close to downstream
S03_278160027	3	278160027	9.11837e-05	Blink	histidine--tRNA ligase
S10_109872456	10	109872456	6.91517e-05	Blink	Hydroxyproline O-arabinosyltransferase 3
S05_119598662	5	119598662	4.21516e-08	FarmCPU	Intergenic
S07_157047314	7	157047314	3.99148e-06	FarmCPU	Intergenic
S10_203262353	10	203262353	1.04961e-05	FarmCPU	Intergenic
S07_244839816	7	244839816	5.19845e-06	Blink	Intergenic
S09_261581486	9	261581486	1.19801e-07	Blink	Intergenic
S09_261581486	9	261581486	5.34407e-06	FarmCPU	Intergenic
S12_188383948	12	188383948	1.98172e-05	FarmCPU	Intergenic
S10_117321526	10	117321526	6.0931e-05	Blink	Intergenic
S01_249676069	1	249676069	8.95315e-05	Blink	Intergenic
S01_249676083	1	249676083	5.35723e-05	Blink	Intergenic
S08_137901942	8	137901942	2.2962e-05	MLMM	Intergenic
S09_261581486	9	261581486	2.39444e-05	MLMM	Intergenic
S05_119598662	5	119598662	2.14935e-05	MLM	Intergenic
S08_137901942	8	137901942	3.98543e-05	MLM	Intergenic
S09_261581486	9	261581486	3.84575e-05	MLM	Intergenic
S07_157047314	7	157047314	8.00168e-05	MLMM	Intergenic
S12_74655370	12	74655370	1.56555e-05	FarmCPU	Itergenic
S04_25757719	4	25757719	5.33617e-05	Blink	Itergenic
S04_25757723	4	25757723	8.22609e-05	Blink	Itergenic
S12_74655370	12	74655370	6.97059e-05	Blink	Itergenic
S11_212504568	11	212504568	2.80183e-05	Blink	Mitochondrial fission 1 protein B
S01_55112923	1	55112923	2.18758e-05	MLMM	NB-ARC domain-containing protein
S11_14673997	11	14673997	1.48278e-06	MLMM	Nucleolar protein 14
S11_14673997	11	14673997	3.73482e-05	Blink	Nucleolar protein 14
S11_14673997	11	14673997	5.51367e-06	MLM	Nucleolar protein 14
S03_264858107	3	264858107	3.23637e-05	FarmCPU	Rhodanese-like/PpiC domain-containing protein 12
S04_203010201	4	203010201	6.50888e-05	Blink	Sugar transport protein 1
S03_260732564	3	260732564	1.07639e-05	FarmCPU	Uncharacterized protein
S09_16325657	9	16325657	1.81062e-05	Blink	Uncharacterized protein
S09_239787291	9	239787291	9.05511e-05	Blink	Uncharacterized protein
S09_239787337	9	239787337	3.55863e-05	Blink	Uncharacterized protein

## Sheet: Fruit shape
SNP	Chr	Pos	P.value	Models	Gene description	Note
S05_760811	5	760811	4.17878e-05	FarmCPU	Calmodulin-binding domain-containing protein
S03_985087	3	985087	9.30899e-05	MLM	Signal peptide peptidase-like 5
S01_1790608	1	1790608	2.07935e-06	FarmCPU	Intergenic
S03_1849591	3	1849591	2.75684e-05	MLM	Protein transport protein SEC23
S05_2981666	5	2981666	3.33443e-05	FarmCPU	Subtilisin-like protease SBT5.3
S09_3082202	9	3082202	6.42313e-10	MLMM	DnaJ protein ERDJ2A	Very close (Downstream)
S09_3082202	9	3082202	8.3715e-05	MLM	DnaJ protein ERDJ2A
S10_3432758	10	3432758	7.3253e-05	Blink	putative glutathione S-transferase
S10_3432828	10	3432828	7.3253e-05	Blink	putative glutathione S-transferase
S12_4219337	12	4219337	8.38931e-05	FarmCPU	ADP-ribosyl cyclase/cyclic ADP-ribose hydrolase	Very close (Upstream)
S04_4266007	4	4266007	6.59492e-05	MLMM	Intergenic
S09_5837852	9	5837852	2.72662e-06	MLM	Adenosine kinase
S01_7844988	1	7844988	5.93423e-05	FarmCPU	C5a peptidase
S09_9143628	9	9143628	4.79521e-06	MLM	Uncharacterized protein
S09_9144408	9	9144408	1.35672e-06	MLM	Uncharacterized protein
S09_9144408	9	9144408	4.80511e-05	FarmCPU	Uncharacterized protein
S09_9144412	9	9144412	1.35672e-06	MLM	Uncharacterized protein
S09_9144412	9	9144412	4.80511e-05	FarmCPU	Uncharacterized protein
S09_9144500	9	9144500	2.51753e-05	MLM	Uncharacterized protein
S03_9145820	3	9145820	1.04027e-05	MLM	PHD finger protein ING1
S03_9157229	3	9157229	2.47497e-05	MLM	Chaperonin CPN60-2, mitochondrial
S12_12798152	12	12798152	8.08348e-11	Blink	Intergenic
S12_12798152	12	12798152	6.38522e-05	FarmCPU	Intergenic
S12_13332839	12	13332839	6.59304e-05	FarmCPU	Intergenic
S11_16008647	11	16008647	5.03691e-06	MLMM	NB-ARC domain-containing protein
S03_16969740	3	16969740	8.12008e-05	Blink	Intergenic
S03_16969748	3	16969748	8.12008e-05	Blink	Intergenic
S01_18309121	1	18309121	3.00213e-05	MLM	Protein NRT1/ PTR FAMILY 7.3
S01_18309121	1	18309121	5.10384e-05	FarmCPU	Protein NRT1/ PTR FAMILY 7.3
S10_18495895	10	18495895	3.25504e-05	Blink	Intergenic
S10_19167859	10	19167859	7.78141e-07	MLM	Intergenic
S10_19167859	10	19167859	1.03982e-05	FarmCPU	Intergenic
S12_23139281	12	23139281	1.30238e-06	MLM	putative pectinesterase/pectinesterase inhibitor 32
S07_27537309	7	27537309	3.69181e-05	FarmCPU	Intergenic
S02_27686354	2	27686354	6.34336e-06	FarmCPU	Uncharacterized protein
S03_28625222	3	28625222	3.48995e-08	Blink	putative GTP diphosphokinase RSH1, chloroplastic
S03_28625222	3	28625222	8.86463e-05	MLM	putative GTP diphosphokinase RSH1, chloroplastic
S11_29117058	11	29117058	4.17878e-05	FarmCPU	Intergenic
S03_32765457	3	32765457	1.02224e-05	FarmCPU	Intergenic
S04_38011081	4	38011081	2.61387e-05	MLM	Intergenic
S12_38450261	12	38450261	6.973e-07	MLM	E2F transcription factor-like E2FE
S01_49594534	1	49594534	4.31716e-06	MLM	DNA polymerase delta small subunit
S03_54322120	3	54322120	3.77426e-05	MLM	Intergenic
S03_54986369	3	54986369	1.81482e-07	FarmCPU	Intergenic
S11_55229124	11	55229124	1.08609e-05	MLM	RNI-like superfamily protein
S11_55229124	11	55229124	4.85523e-05	FarmCPU	RNI-like superfamily protein
S01_61467129	1	61467129	3.09653e-06	MLM	Ethylene insensitive 3-like DNA-binding domain-containing protein
S01_61467129	1	61467129	8.54095e-06	FarmCPU	Ethylene insensitive 3-like DNA-binding domain-containing protein
S01_61467129	1	61467129	8.55753e-05	Blink	Ethylene insensitive 3-like DNA-binding domain-containing protein
S10_63295730	10	63295730	1.46678e-05	MLMM	Protein trichome birefringence-like 25
S01_67201912	1	67201912	1.10738e-05	MLM	DEAD-box ATP-dependent RNA helicase 41
S04_78391868	4	78391868	6.08836e-05	FarmCPU	Intergenic
S03_84448256	3	84448256	1.37745e-05	MLM	Fatty acyl-CoA reductase 2
S10_87918923	10	87918923	1.77124e-05	MLM	Intergnic
S04_99796843	4	99796843	4.37626e-05	MLM	Protein CROWDED NUCLEI 1
S10_105444410	10	105444410	5.43379e-15	FarmCPU	Alanine--glyoxylate aminotransferase 2-like protein 2, mitochondrial
S10_105444410	10	105444410	7.01425e-11	Blink	Alanine--glyoxylate aminotransferase 2-like protein 2, mitochondrial
S10_105444410	10	105444410	1.65248e-09	MLM	Alanine--glyoxylate aminotransferase 2-like protein 2, mitochondrial
S10_107676497	10	107676497	6.79841e-05	Blink	Phospholipid-transporting ATPase 1
S06_111498354	6	111498354	1.23286e-06	Blink	Uncharacterized protein
S06_111498354	6	111498354	3.99496e-05	MLMM	Uncharacterized protein
S06_111498354	6	111498354	7.4502e-05	MLM	Uncharacterized protein
S01_114253158	1	114253158	3.35378e-05	FarmCPU	Intergenic
S04_120057642	4	120057642	7.96398e-05	FarmCPU	Transcription factor BIM3
S02_120652187	2	120652187	3.18001e-05	Blink	Intergenic
S10_124690681	10	124690681	2.85938e-05	MLM	Intergenic
S10_124722409	10	124722409	1.46479e-16	MLMM	Intergenic
S10_124722409	10	124722409	1.45881e-10	MLM	Intergenic
S07_125871264	7	125871264	3.90274e-05	MLM	Intergenic
S08_131166394	8	131166394	2.88534e-05	MLM	Beta-adaptin-like protein A
S08_137337517	8	137337517	4.17878e-05	FarmCPU	Sphingoid long-chain bases kinase 1
S02_139769563	2	139769563	7.11042e-05	FarmCPU	Protein SCAR1
S02_151989807	2	151989807	7.11042e-05	FarmCPU	UPF0548 protein
S03_153142352	3	153142352	4.8763e-05	MLM	Intergenic
S02_154077007	2	154077007	2.26297e-05	MLM	Transcription initiation factor TFIID subunit 14b
S02_160555022	2	160555022	1.15603e-06	MLM	Intergenic
S02_160555022	2	160555022	4.77028e-05	FarmCPU	Intergenic
S02_163189906	2	163189906	9.30899e-05	MLM	DNA-directed RNA polymerase 2, chloroplastic/mitochondrial
S12_163894804	12	163894804	2.71044e-06	MLM	NADP-dependent malic enzyme, chloroplastic
S10_165832202	10	165832202	4.45519e-06	MLM	B3 domain-containing transcription repressor VAL2
S12_168769277	12	168769277	6.58889e-07	MLM	Exocyst complex component SEC5B
S01_168895960	1	168895960	3.36922e-05	MLM	Zinc finger CCCH domain-containing protein 14
S01_168895985	1	168895985	1.19036e-07	FarmCPU	Zinc finger CCCH domain-containing protein 15
S01_168895985	1	168895985	3.30668e-05	Blink	Zinc finger CCCH domain-containing protein 16
S09_169941226	9	169941226	1.63026e-05	MLM	Intergenic
S07_172197834	7	172197834	8.45124e-05	FarmCPU	putative receptor-like protein kinase
S07_172197834	7	172197834	9.0793e-05	MLM	putative receptor-like protein kinase
S04_176720497	4	176720497	9.30899e-05	MLM	hypothetical protein
S06_177594008	6	177594008	2.07496e-07	MLM	Alcohol dehydrogenase 1	uper-stream
S04_180132999	4	180132999	7.17485e-06	MLM	Pentatricopeptide repeat-containing protein
S12_180449953	12	180449953	3.30758e-07	MLM	hypothetical protein
S03_183746364	3	183746364	6.50232e-05	FarmCPU	ATP synthase gamma chain, chloroplastic
S10_185943951	10	185943951	1.18781e-06	Blink	Thylakoid membrane protein TERC, chloroplastic
S10_185943951	10	185943951	3.7403e-05	FarmCPU	Thylakoid membrane protein TERC, chloroplastic
S10_185943951	10	185943951	8.11741e-05	MLMM	Thylakoid membrane protein TERC, chloroplastic
S03_193669472	3	193669472	8.67144e-05	FarmCPU	Photosynthetic NDH subunit of subcomplex B 2, chloroplastic
S10_193907423	10	193907423	1.41205e-06	MLM	Intergenic
S09_194589098	9	194589098	9.30899e-05	MLM	Leucine-rich repeat receptor-like protein kinase PXC2
S03_197507039	3	197507039	7.65036e-05	FarmCPU	Hexose carrier protein HEX6
S01_198360048	1	198360048	1.09692e-05	MLM	Intergenic
S01_198360048	1	198360048	7.43843e-05	FarmCPU	Intergenic
S01_201129246	1	201129246	1.91241e-05	MLM	Subtilisin-like protease SBT1.9
S01_201129256	1	201129256	2.55094e-05	MLM	Subtilisin-like protease SBT1.10
S06_203223647	6	203223647	2.58377e-06	Blink	putative protein phosphatase 2C 64
S12_205835904	12	205835904	1.38514e-06	MLM	NAB domain-containing protein
S01_205891592	1	205891592	7.26075e-05	FarmCPU	Crossover junction endonuclease MUS81
S06_210681752	6	210681752	4.81746e-07	MLM	Intergenic
S06_210681752	6	210681752	2.04704e-05	FarmCPU	Intergenic
S04_211702024	4	211702024	8.4926e-05	FarmCPU	Intergenic
S06_212486330	6	212486330	6.20778e-05	Blink	Ferric reduction oxidase 4
S06_212735165	6	212735165	2.9984e-05	MLM	60S ribosomal protein L18a-like protein	Down stream
S05_213421878	5	213421878	2.08731e-05	Blink	Gamma-glutamyltranspeptidase 2
S06_213808489	6	213808489	8.5802e-05	MLM	Intergenic
S06_216698899	6	216698899	7.34514e-05	FarmCPU	Intergenic
S06_220328251	6	220328251	2.74695e-05	Blink	Intergenic
S06_220328279	6	220328279	9.4665e-05	MLM	Intergenic
S07_223152949	7	223152949	2.68105e-09	FarmCPU	Intergenic
S07_223152949	7	223152949	5.03599e-06	Blink	Intergenic
S10_225216004	10	225216004	6.13916e-06	MLM	Calcium-dependent protein kinase 5
S07_225971548	7	225971548	2.41355e-05	FarmCPU	Ethylene-responsive transcription factor 4
S12_226448619	12	226448619	7.12312e-05	MLM	U-box domain-containing protein 4
S04_229421827	4	229421827	5.42595e-05	MLM	Pentatricopeptide repeat-containing protein At3g16610	Down stream
S07_229579657	7	229579657	9.7553e-05	MLM	Intergenic
S05_233242376	5	233242376	9.30899e-05	MLM	Kinesin-like protein KIF2C
S05_233534626	5	233534626	6.77418e-05	MLMM	hypothetical protein
S07_235536939	7	235536939	6.56585e-05	Blink	Serine/threonine-protein phosphatase 5
S07_236782462	7	236782462	2.16067e-05	MLM	Glucose-1-phosphate adenylyltransferase small subunit, chloroplastic
S04_237306942	4	237306942	2.30523e-05	MLM	5'-3' exoribonuclease 3
S01_237792972	1	237792972	9.01457e-05	FarmCPU	Divinyl chlorophyllide a 8-vinyl-reductase, chloroplastic
S03_237846254	3	237846254	3.44766e-05	MLMM	Intergenic
S04_238786931	4	238786931	8.51781e-05	MLM	Alcohol dehydrogenase-like 1
S11_242337453	11	242337453	3.33443e-05	FarmCPU	hypothetical protein
S11_243433559	11	243433559	8.06534e-05	MLMM	intergenic
S12_246002614	12	246002614	2.35207e-05	MLM	UBA domain-containing protein
S12_250440408	12	250440408	9.27916e-05	MLM	Pentatricopeptide repeat-containing protein At5g12100, mitochondrial	upstream
S12_250440434	12	250440434	6.84156e-05	MLM	Pentatricopeptide repeat-containing protein At5g12100, mitochondrial	upstream
S11_260952746	11	260952746	1.45609e-05	FarmCPU	Intergenic
S03_262208470	3	262208470	4.55455e-05	MLM	DOCKER domain-containing protein
S11_265677017	11	265677017	8.18803e-05	Blink	hypothetical protein
S11_265677042	11	265677042	4.95182e-05	MLM	hypothetical protein
S11_265848301	11	265848301	2.58205e-05	MLM	Intergenic
S11_265848308	11	265848308	2.58205e-05	MLM	Intergenic
S11_265848386	11	265848386	1.72176e-05	MLM	Intergenic
S09_266608524	9	266608524	2.91409e-06	MLM	Intergenic
S09_266621943	9	266621943	3.55361e-06	MLM	NB-ARC domain-containing protein
S09_270281691	9	270281691	8.86396e-05	MLMM	Intergenic
S09_270281724	9	270281724	1.48714e-07	Blink	Intergenic
S09_270412750	9	270412750	5.274e-05	MLM	Intergenic
S03_276692305	3	276692305	1.16638e-05	MLM	Auxin response factor 23
S01_292004974	1	292004974	8.9251e-05	MLM	Ferredoxin-dependent glutamate synthase

## Sheet: Fruit positions
SNP	Chr	Pos	P.value	Models	Protein Functions	Note
S09_156164798	9	156164798	3.70837e-09	Blink	Regulatory-associated protein of TOR 1
S06_23113605	6	23113605	1.67322e-08	Blink	hypothetical protein
S06_204745890	6	204745890	2.39865e-07	Blink	T-complex protein 1 subunit eta
S12_214404512	12	214404512	1.22259e-06	Blink	Intergenic
S06_23113605	6	23113605	5.70518e-06	MLMM	hypothetical protein
S01_185649988	1	185649988	6.25656e-06	MLMM	Intergenic
S01_63889989	1	63889989	7.20949e-06	MLMM	K Homology domain-containing protein	Upper stream
S09_227011022	9	227011022	9.05992e-06	MLMM	Prolyl endopeptidase
S06_23113605	6	23113605	1.13027e-05	MLM	hypothetical protein
S09_156164798	9	156164798	1.18141e-05	FarmCPU	Regulatory-associated protein of TOR 1
S01_185649988	1	185649988	1.22554e-05	MLM	Intergenic
S01_63889989	1	63889989	1.38796e-05	MLM	K Homology domain-containing protein	Upper stream
S06_204745890	6	204745890	1.41457e-05	MLMM	T-complex protein 1 subunit eta
S08_123813039	8	123813039	1.55965e-05	MLMM	Fidgetin-like protein 1
S09_227011022	9	227011022	1.69706e-05	MLM	Prolyl endopeptidase
S11_52936338	11	52936338	2.00767e-05	MLMM	Intergenic
S09_169941239	9	169941239	2.02728e-05	FarmCPU	Intergenic
S07_21349681	7	21349681	2.03512e-05	MLMM	Pyrophosphate-energized vacuolar membrane proton pump
S01_195710201	1	195710201	2.43998e-05	MLMM	putative WRKY transcription factor 69
S01_185650034	1	185650034	2.46173e-05	MLMM	Intergenic
S06_204745890	6	204745890	2.51597e-05	MLM	T-complex protein 1 subunit eta
S06_170957833	6	170957833	2.72432e-05	FarmCPU	hypothetical protein
S08_123813039	8	123813039	2.74363e-05	MLM	Fidgetin-like protein 1
S06_55281891	6	55281891	2.83313e-05	Blink	Lipoyl-binding domain-containing protein
S11_20009450	11	20009450	3.063e-05	Blink	Intergenic
S05_57950417	5	57950417	3.1074e-05	MLMM	Vesicle transport protein
S11_52936338	11	52936338	3.43382e-05	MLM	Intergenic
S09_236738912	9	236738912	3.43743e-05	Blink	Intergenic
S07_21349681	7	21349681	3.47554e-05	MLM	Pyrophosphate-energized vacuolar membrane proton pump
S04_1844434	4	1844434	3.54944e-05	Blink	Cyclic phosphodiesterase
S09_236738910	9	236738910	3.69285e-05	Blink	Intergenic
S06_23113605	6	23113605	3.99702e-05	FarmCPU	hypothetical protein
S01_195710201	1	195710201	4.08572e-05	MLM	putative WRKY transcription factor 69
S01_185650034	1	185650034	4.11806e-05	MLM	Intergenic
S06_204745890	6	204745890	4.33512e-05	FarmCPU	T-complex protein 1 subunit eta
S09_227011022	9	227011022	4.54489e-05	FarmCPU	Prolyl endopeptidase
S12_214404512	12	214404512	4.65398e-05	MLMM	Intergenic
S06_76016464	6	76016464	4.81075e-05	FarmCPU	Intergenic
S05_57950417	5	57950417	5.07132e-05	MLM	Vesicle transport protein
S03_3018172	3	3018172	5.26164e-05	FarmCPU	Intergenic
S08_124312234	8	124312234	6.25627e-05	MLMM	(+)-neomenthol dehydrogenase
S01_195710201	1	195710201	7.11975e-05	Blink	putative WRKY transcription factor 69
S12_214404512	12	214404512	7.2857e-05	MLM	Intergenic
S01_63889989	1	63889989	7.64652e-05	FarmCPU	K Homology domain-containing protein	Upper stream
S12_226143954	12	226143954	8.43461e-05	FarmCPU	Subtilisin-like protease SBT1.9	Upper stream
S02_164411964	2	164411964	8.74065e-05	MLMM	Peptide deformylase 1B, chloroplastic
S08_124312234	8	124312234	9.51129e-05	MLM	(+)-neomenthol dehydrogenase
S01_88549207	1	88549207	9.83021e-05	Blink	THO complex subunit 7B	Upper stream
S01_88549268	1	88549268	9.83021e-05	Blink	THO complex subunit 7B	Upper stream
S09_171462130	9	171462130	9.85925e-05	FarmCPU	Intergenic
