# Supplementary material for: Exploring Genomic Regions Associated with Fruit Traits in Pepper: Insights from Multiple GWAS Models
Source: Int J Mol Sci. 2024 Nov 4;25(21):11836. doi: 10.3390/ijms252111836 (PMC11546569; doi:10.3390/ijms252111836)
Supplement: Supplementary file 1 [file ijms-25-11836-s001.zip › Supplementary Table S2.xlsx]

## Sheet: Sheet1
ID	Accession Number	Species Name	Accession Name
1	K253884	C. annuum	Lam32
2	IT 158560	C. baccatum	ROSENPORRIKA E86
3	IT 221677	C. annuum	Thai Hot
4	IT 221673	C. annuum	Super Hot
5	IT 158714	C. annuum	PANGALENGAN-1
6	IT 213877	C. annuum	UZB-GJG-1999-51
7	IT 270425	C. annuum	Long Sweet
8	IT 236745	C. chinense	SAFI
9	IT 158720	C. annuum	C00595
10	K158290	C. chinense	Numex Suave Red_2
11	IT 247235	C. annuum	P 088-44
12	K253875	C. annuum	Special
13	K253880	C. annuum	RS203
14	IT 158708	C. annuum	C00559
15	IT 236738	C. chinense	C04417
16	IT 261486	C. baccatum	C 04303-B
17	IT 229667	C. annuum	Chilly BSS 213 F2
18	IT 248587	C. annuum	VP 84
19	IT 158719	C. annuum	C00590
20	IT 237555	C. annuum	Naramurazaki
21	K136578	C. annuum	Yolo Y
22	IT 261165	C. baccatum	PI 260539
23	IT 259112	C. annuum	CHN-WJG-1999-29
24	IT 264143	C. chinense	C 04559-A
25	IT 158680	C. annuum	L.P.1
26	IT 223737	C. annuum	VP 55
27	IT 158411	C. annuum	C01291
28	IT 242040	C. annuum	Alena
29	IT 224926	C. annuum	Unknown 43 (straight)
30	IT 221686	C. annuum	Starburst_1
31	IT 224926	C. annuum	Unknown 43 (intermediate)
32	IT 231143	C. baccatum	AC 08-059
33	IT 158700	C. annuum	C00522
34	IT 236419	C. annuum	PBC102 Unknown Y13
35	IT 283498	C. chinense	C04433
36	IT 240012	C. annuum	Chili bangi #3
37	IT 158339	C. baccatum	VC102
38	IT 229544	C. frutescens	ACC187
39	IT 158744	C. frutescens	C00643
40	IT 163489	C. annuum	PI257052
41	IT 236399	C. annuum	99TW Yellow 3
42	IT 213876	C. annuum	MK-4522
43	IT 32385	C. annuum	saegochu (99)(13-1S)
44	K253877	C. annuum	DRB
45	IT 32463	C. annuum	sangju (Landrace)
46	IT 261405	C. annuum	09G111
47	IT 158332	C. annuum	VC32
48	K011821	C. annuum	24B-2-1-4-3-4-3
49	IT 223795	C. annuum	P 97633
50	IT 158583	C. annuum	Perennial
51	IT 113726	C. annuum	Uiseong jaerae 1
52	IT 32404	C. annuum	Hotopep(345)(42-1S)
53	IT 163519	C. chinense	PI224445 (red)
54	K136556	C. chinense	Jamaican Yellow
55	IT 250221	C. frutescens	KC01288
56	K253871	C. baccatum	CC3751
57	K157793	C. baccatum	PBC81
58	IT 158710	C. annuum	C00562
59	IT 229197	C. chinense	chi 12/1018
60	IT 218953	C. baccatum	C04228 (yellow)
61	K153253	C. frutescens	C00683
62	IT 231151	C. annuum	Ibam
63	K136521	C. annuum	Hot Jalapeno
64	IT 223790	C. annuum	Corne ll14
65	IT 221686	C. annuum	Starburst_2
66	IT 32436	C. annuum	jindo (Landrace)
67	IT 158769	C. baccatum	AJI BLANCO CRISTAL
68	IT 237634	C. annuum	A9E0211
69	IT 236721	C. chinense	C04687
70	IT 236689	C. annuum	WIR 1570
71	IT 229136	C. annuum	CMV 1105
72	IT 236730	C. annuum	GWANGJU
73	IT 240349	C. annuum	99-10-47
74	IT 223783	C. annuum	MC 11
75	IT 270597	C. frutescens	Lombok
76	IT 231140	C. frutescens	AC 08-029
77	IT 231134	C. frutescens	AC 08-010
78	IT 270458	C. chinense	C 01393
79	IT 158278	C. annuum	MC4
80	IT 238119	C. annuum	Takanotsume
81	IT 158460	C. annuum	C01582
82	IT 231135	C. baccatum	C00098_1 (purple)
83	IT 261204	C. chinense	PI 281302
84	IT 270683	C. chinense	Spain 5
85	IT 229215	C. chinense	chi 38/1051-2
86	K253886	C. annuum	MicroPep Yellow
87	IT 261138	C. annuum	Ostry mnogoletny
88	IT 250180	C. annuum	A9E0762
89	IT 229201	C. chinense	chi 12/1021-2
90	IT 236341	C. annuum	H.Sweet Wax
91	IT 191654	C. chinense	PI 152225
92	IT 231171	C. annuum	9516
93	IT 223677	C. annuum	KC 00003
94	IT 201162	C. frutescens	ACC160
95	IT 260880	C. annuum	THA-Kasassert Univ.-15
96	IT 158309	C. annuum	HDA210
97	IT 32406	C. annuum	Hungarian Wax(355)(44-1S)
98	IT 103410	C. annuum	Gyeonggiyangpyeong-1985-gochu103410
99	IT 229147	C. baccatum	pen-1/19864/1
100	IT 221683	C. annuum	Twilight
101	IT 284080	C. frutescens	Chile
102	IT 32387	C. annuum	saegochu (125)(15-1X)
103	IT 163488	C. annuum	PI257049
104	K156129	C. annuum	A9E0109
105	IT 218953	C. baccatum	C04228 (orange)
106	IT 231166	C. annuum	9425
107	K100100	C. annuum	HRF
108	K136576	C. annuum	Avelar 2001
109	IT 158713	C. chacoense	PI 260429
110	IT 231135	C. frutescens	C00098_2 (green)
111	IT 248398	C. frutescens	KC01293
112	K136588	C. annuum	Filus blue
113	IT 229206	C. chinense	chi 16/1028-1
114	IT 225003	C. annuum	BOLIVIAN RAINBOW
115	IT 219863	C. annuum	CCA1007
116	IT 223627	C. baccatum	BOL-AWS-1999-292
117	IT 248583	C. annuum	VP 66
118	IT 216362	C. annuum	UZB-UzRIPI-1998-42
119	IT 264121	C. chinense	PI 439449
120	IT 163482	C. annuum	Serrano Chill
121	IT 231168	C. annuum	9456
122	K136548	C. annuum	Jupiter
123	K158289	C. annuum	Black cuban
124	IT 228983	C. annuum	Numex Mirasol
125	IT 219844	C. annuum	PBC566 PeMV Tex#1 GH#21
126	IT 231135	C. baccatum	C00098_2 (purple)
127	IT 218757	C. annuum	jungangjongmyo-2000-6447
128	IT 218624	C. frutescens	ACC1441
129	IT 158331	C. annuum	ECW
130	IT 158662	C. annuum	K1
131	IT 261523	C. baccatum	C 04084
132	IT 240867	C. baccatum	C04220
133	IT 235383	C. annuum	Zavolgski 55
134	IT 261162	C. baccatum	PI 257149
135	IT 236359	C. annuum	Lac-301
136	IT 236344	C. annuum	Agronomico NO.8
137	IT 229213	C. chinense	chi 22b/1037-2
138	IT 261550	C. baccatum	C 02433
139	K253885	C. annuum	MicroPep Red
140	IT 261524	C. baccatum	C 04082
141	IT 230612	C. annuum	Chorbadjiyska
142	IT 136632	C. annuum
143	IT 207297	C. chinense	Locoto
144	IT 223691	C. annuum	CMV 1023
145	IT 248399	C. frutescens	VTP 220
146	IT 223623	C. annuum	RUS-KHC-1999-36
147	IT 201167	C. annuum	ACC175
148	IT 236744	C. baccatum	C04659-A
149	IT 236424	C. annuum	jungangjongmyo-2000-5032
150	IT 158627	C. annuum	HDA273
151	IT 231135	C. frutescens	C00098_1 (green)
152	IT 237617	C. annuum	A9E0122
153	IT 261166	C. baccatum	PI 260538
154	IT 240016	C. annuum	Jalapeno Mucho Nacho
155	IT 264145	C. chinense	C 04511-D
156	IT 264144	C. frutescens	NUM-6 L.G.G.-J.L.
157	IT 134926	C. annuum	Taltos
158	IT 261540	C. baccatum	C 04065
159	IT 247225	C. annuum	P 088-20
160	IT 261417	C. annuum	AC 09-035
161	IT 224978	C. annuum	TC06651
162	IT 216415	C. annuum	Jingle Bells Hybrid
163	IT 261535	C. baccatum	C 04069
164	IT 246553	C. annuum	Yuwolcho
165	IT 163532	C. annuum	Seodong
166	IT 229207	C. chinense	chi 16/1028-2 (red)
167	IT 236369	C. annuum	sacheon 94187
168	K253879	C. annuum	Taean jaerae
169	IT 264141	C. chinense	C 04745
170	IT 259923	C. chinense	Habanero
171	IT 250232	C. annuum	Hai li 10
172	IT 229203	C. chinense	chi 15/1024
173	IT 225016	C. annuum	Tura
174	IT 240154	C. annuum	Volzanin
175	IT 191653	C. frutescens	C04859
176	K136563	C. annuum	Avella
177	IT 158570	C. frutescens	6131 NUM-192 E.C.-J.E.-J.L.
178	IT 218949	C. baccatum	C01526
179	IT 229207	C. chinense	chi 16/1028-2 (yellow)
180	IT 32506	C. annuum	Wonsi -1984+pepper032506
181	IT 261457	C. chinense	C 04541
182	IT 240859	C. annuum	Riben chaotian shu
183	IT 236277	C. annuum	Banana Supreme Hybrid
184	K136593	C. annuum	CV3
185	IT 236726	C. chinense	PI 159236
186	IT 135659	C. annuum	ulju (landrace)
187	IT 261552	C. baccatum	CATIE 7201-1-3-4
188	IT 240642	C. annuum	NPL-GYS-2004-39
189	IT 284025	C. baccatum	BGH 1793
190	IT 220415	C. baccatum	Padilla
191	K158293	C. annuum	Spanish Piquillo
192	IT 228981	C. annuum	Numex Bailey Piquin
193	IT 231150	C. annuum	C04398-A
194	IT 240872	C. baccatum	C04221
195	IT 225013	C. annuum	Swedish
196	K253876	C. annuum	35009
197	IT 32379	C. annuum	gimjang pepper (10)
198	IT 261514	C. baccatum	147 BGH 824 Pimenta
199	K159760	C. annuum	CMV 988/1
200	IT 134925	C. annuum	Budatetenyi
201	IT 183332	C. annuum	Sinheung 83-2852
202	IT 158281	C. annuum	Szechwan 9
203	IT 240866	C. baccatum	C01742
204	IT 236370	C. annuum	Szechwan 2
205	IT 229211	C. chinense	chi 22a/1036
206	IT 215521	C. annuum	Nawash shon
207	IT 250182	C. annuum	A9E0764
208	IT 250212	C. annuum	PE02
209	IT 229152	C. annuum	pen-60/2/19914/1
210	IT 113635	C. annuum	gwangyang-3 (landrace)
211	IT 242202	C. annuum	Suigyoku 2
212	IT 158393	C. annuum	VAR.KAPIA F1-96
213	IT 236398	C. annuum	PX23595(No.8)
214	K057317	C. baccatum	Pimenta
215	IT 236743	C. chinense	C04604
216	IT 235605	C. annuum	Moldova-118
217	IT 241900	C. annuum	Mestniy
218	IT 247232	C. annuum	P 088-39
219	IT 261112	C. baccatum	PI 260578
220	IT 163519	C. chinense	PI224445 (yellow)
221	IT 158293	C. chinense	AMA8-3
222	IT 231159	C. annuum	9250
223	IT 236421	C. chinense	Jungangjongmyo-2000-5004
224	IT 261168	C. baccatum	PI 260540
225	IT 264147	C. chinense	C 04407
226	K159885	C. chinense	chi 12/1022
227	IT 158788	C. annuum	C00881
228	IT 158870	C. baccatum	C01543
229	IT 236710	C. baccatum	C04243
230	IT 250181	C. frutescens	GREEN LEAF VARIETY
231	IT 163484	C. annuum	PI249635
232	IT 221896	C. frutescens	KC01303
233	IT 284013	C. baccatum	No.1553
234	IT 229133	C. annuum	CMV 1078/1
235	IT 247244	C. annuum	P 088-57
236	IT 158628	C. annuum	HDA295
237	K153298	C. annuum	Riot
238	IT 231180	C. annuum	Yellow mushroom (berry type)
239	IT 218653	C. annuum	GHA-LDJ-1998-100
240	CC 3677	C. annuum	9177_1
241	IT 229192	C. chinense	chi 10/1011-2
242	IT 158692	C. annuum	RED & GREEN P5-4
243	IT 158280	C. annuum	Szechwan 8
244	IT 231146	C. baccatum	AC 08-068
245	IT 250209	C. annuum	CM334
246	IT 224899	C. annuum	Yiselie hong fei luo qing jiao
247	IT 32447	C. annuum	namwon (Landrace)
248	IT 289360	C. chinense	AMA 6
249	IT 223770	C. annuum	VP 98
250	IT 283497	C. chinense	C01741
251	IT 260894	C. annuum	55-03-01
252	IT 224939	C. chinense	CO 1884
253	IT 163497	C. annuum	YU1014
254	K253872	C. annuum	CV4
255	IT 261158	C. baccatum	Peru-7202
256	IT 248579	C. annuum	VP 50
257	K253881	C. annuum	Bukang C line
258	IT 158279	C. annuum	MC5
259	IT 223601	C. annuum	Toko Subur
260	IT 258933	C. annuum	Zolotoi yubileinii
261	IT 261510	C. baccatum	156 BGH 1030 Pimenta
262	IT 261420	C. baccatum	C04280
263	IT 158314	C. annuum
264	IT 261314	C. annuum	Dari Tashkenta
265	IT 250191	C. annuum	AC 09-020
266	IT 250226	C. annuum	UZB-HHS-2008-15
267	IT 261350	C. annuum	Da niujiao
268	IT 163536	C. annuum	YU1130
269	IT 264100	C. frutescens	C 04750-B
270	IT 261170	C. baccatum	PI 260552
271	IT 32439	C. annuum	yangpyeong (Landrace)
272	IT 236368	C. annuum	Hu-33 AVRCD94187
273	IT 225015	C. annuum	Greygo
274	IT 225019	C. annuum	Macskasarga
275	IT 236754	C. annuum	Edesalma
276	IT 264114	C. chinense	PI 260523
277	IT 247159	C. annuum	A9E0129
278	K011815	C. annuum	24B-2-1-4-3-2-1
279	IT 218615	C. annuum	Small fruit
280	K253874	C. annuum	CV9
281	IT 158784	C. annuum	SEVERKA
282	K253887	C. annuum	Milyang C (Milyang K)
283	IT 237079	C. annuum	Kapia
284	IT 229690	C. annuum	Malishok
285	IT 223684	C. annuum	KC 00016
286	IT 229185	C. annuum	KC 00711
287	IT 283501	C. chacoense	BERKMORTEL
288	IT 283938	C. baccatum	134 BGH 366 Pimenta
289	IT 229107	C. annuum	CMV 980
290	K253873	C. annuum	CV8
291	IT 136602	C. annuum	Yatsu Fusha
292	IT 228634	C. annuum	9852-193 AVRDC 211
293	IT 247226	C. annuum	P 088-21
294	IT 231180	C. annuum	Yellow mushroom (pepper type)
295	IT 261450	C. chinense	C 04683
296	IT 261512	C. baccatum	149 BGH 953 Pimenta Comum
297	IT 224995	C. annuum	Canada cheese
298	IT 248053	C. annuum	C01436
299	K158290	C. chinense	Numex Suave Red_1
300	IT 135673	C. annuum	jinju (landrace)
301	IT 264149	C. baccatum	C 04329
302	IT 236666	C. annuum	Ikdosan
303	IT 261455	C. frutescens	C 04612
